# Supplementary material for: White matter tracts contribute selectively to cognitive functioning in patients with glioma
Source: Front Oncol. 2023 Oct 20;13:1221753. doi: 10.3389/fonc.2023.1221753 (PMC10623310; doi:10.3389/fonc.2023.1221753)
Supplement: Supplementary file 1 [file Table_1.xlsx]

## Sheet: Sheet1
Supplementary Table 1. SignificantUnadjusted Associations between White Matter Tracts and Neuropsychological Scores
Data	Outcome	Predictor	Beta	IRR	95% CI		pval_unadj	p-value*
FA	Grooved Peg Dominant Hand	Left cingulum	-218.211		-339.903	-96.5191	< 0.001	0.037
	Grooved Peg Dominant Hand	Left IFOF	-233.245		-347.529	-118.961	< 0.001	0.008
	Grooved Peg Dominant Hand	Left ILF	-219.267		-330.336	-108.198	< 0.001	0.012
	Grooved Peg Dominant Hand	Left posterior AF	-175.468		-269.753	-81.1832	< 0.001	0.024
	Grooved Peg Dominant Hand	Left SLF III	-143.933		-218.053	-69.8126	< 0.001	0.015
	Grooved Peg Non-dominant Hand	Left cingulum	-415.142		-627.539	-202.745	< 0.001	0.015
	Grooved Peg Non-dominant Hand	Left ILF	-346.509		-536.783	-156.234	< 0.001	0.032
	Grooved Peg Non-dominant Hand	Right corticospinal tract	-383.874		-579.09	-188.659	< 0.001	0.014
	Grooved Peg Non-dominant Hand	Right IFOF	-368.357		-556.87	-179.844	< 0.001	0.015
	Grooved Peg Non-dominant Hand	Right ILF	-449.355		-641.446	-257.264	< 0.001	0.001
	Grooved Peg Non-dominant Hand	Right posterior AF	-345.576		-525.492	-165.66	< 0.001	0.017
	Phonemic Fluency	Left SLF III	97.0537		45.9505	148.157	< 0.001	0.02
	Phonemic Fluency	Left SLF III	120.039		65.9707	174.108	< 0.001	0.002
	Phonemic Fluency	Left uncinate	182.132		78.4758	285.789	< 0.001	0.049
	RBANS Coding	Left ILF	130.613		56.7545	204.472	< 0.001	0.044
	RBANS Coding	Right IFOF	150.352		67.219	233.484	< 0.001	0.035
	RBANS Coding	Right ILF	148.541		66.6026	230.479	< 0.001	0.035
	RBANS Coding	Right SLF III	102.049		46.8847	157.213	< 0.001	0.028
	RBANS Digit Span Total	Left cingulum	28.0456		13.5061	42.585	< 0.001	0.017
	RBANS Immediate Memory Index	Left ILF	11.8852		5.41055	18.3599	< 0.001	0.03
	RBANS Immediate Memory Index	Left SLF III	9.11871		4.43904	13.7984	< 0.001	0.015
	RBANS List Learning	Left cingulum	84.2976		39.9068	128.688	< 0.001	0.019
	RBANS List Learning	Left IFOF	83.3585		48.0167	118.7	< 0.001	< 0.001
	RBANS List Learning	Left ILF	87.8037		53.7049	121.903	< 0.001	< 0.001
	RBANS List Learning	Left SLF III	60.8933		35.3735	86.4131	< 0.001	< 0.001
	RBANS List Recall	Left ILF	26.724		12.9807	40.4672	< 0.001	0.015
	RBANS Story Recall	Left IFOF	25.9747		12.4723	39.4772	< 0.001	0.017
	RBANS Story Recall	Left ILF	25.1683		11.8279	38.5088	< 0.001	0.022
	RBANS Visuospatial Index	Right IFOF	12.6601		5.99553	19.3247	< 0.001	0.021
	Semantic Fluency	Left uncinate	95.7868		51.1783	140.395	< 0.001	0.004
	Stroop Color-Word	Left SLF III	110.714		51.6431	169.786	< 0.001	0.027
	Trail Making Test A	Left cingulum	-177.237		-275.736	-78.7385	< 0.001	0.037
	Trail Making Test A	Left SLF III	-122.072		-184.053	-60.0913	< 0.001	0.013
	Trails Making Test B	Left cingulum	-6.83417		-10.3577	-3.31066	< 0.001	0.016
	Trails Making Test B	Left IFOF	-5.26777		-8.26784	-2.2677	< 0.001	0.048
	WAIS-IV Digit Span Backward	Left cingulum	24.3626		10.9258	37.7995	< 0.001	0.034
	WAIS-IV Similarities	Left cingulum		10.0927	2.55911	39.8037	< 0.001	0.047
	WAIS-IV Similarities	Left SLF III		10.5134	4.5151	24.4805	< 0.001	< 0.001
Fiber	Grooved Peg Dominant Hand	Left IFOF	-0.00267054		-0.00400185	-0.00133924	< 0.001	0.01
	RBANS List Learning	Left IFOF	0.00100481		0.000520332	0.0014893	< 0.001	0.006
	Stroop Color-Word	Left cingulum	0.00149		0.000658082	0.00232193	< 0.001	0.044
	Trail Making Test A	Left cingulum	-0.00150179		-0.00231756	-0.000686026	< 0.001	0.029
	Trails Making Test B	Left cingulum	-5.94401e-05		-8.77155e-05	-3.11647e-05	< 0.001	0.005
	Trails Making Test B	Left IFOF	-7.17082e-05		-0.000111966	-3.14501e-05	< 0.001	0.041
	WAIS-IV Digit Span Backward	Right ILF	0.000254096		0.000124729	0.000383464	< 0.001	0.013
	WAIS-IV Similarities	Left cingulum		1.00002	1.00001	1.00003	< 0.001	0.023
	WAIS-IV Similarities	Left IFOF		1.00003	1.00001	1.00004	< 0.001	0.016
Abbreviations: FA, Fractional anisotropy;
* Adjusted p-value based on False Discovery Rate of 5%
